# Supplementary material for: Class A Penicillin-Binding Protein-Mediated Cell Wall Synthesis Promotes Structural Integrity during Peptidoglycan Endopeptidase Insufficiency in Vibrio cholerae
Source: mBio. 2021 Apr 6;12(2):e03596-20. doi: 10.1128/mBio.03596-20 (PMC8092314; doi:10.1128/mBio.03596-20)
Supplement: TABLE S1 [file mBio.03596-20-st001.xlsx]

## Sheet: Sheet1
Strains
Strain number	Name	genotype	antibiotic resistance	source
TDW633	∆6 endo	N16961 ∆vca0079 ∆vc0630 ∆vc0503 ∆vc0843::kan ∆vca1043 ∆vc1537 lacZ:Piptg:vca0079	kanR smR	Dorr et al (2015) Plos Pathogens
DL606	∆9 endo	E7946 mreB::mreBmsfGFP(sw) ∆vca0079 ∆vc0630 ∆vc0503 ∆vc0843::kan ∆vca1043 ∆vc1537 ∆vc1269 ∆vc0632 ∆vca0870 lacZ:Piptg:vca0079 vc1807::chl	kanR smR	this study
DL508	∆8 endo mreBmsfGFP	E7946 mreB::mreBmsfGFP(sw) ∆vca0079 ∆vc0630 ∆vc0503 ∆vc0843::kan ∆vca1043 ∆vc1537 ∆vc0632 ∆vca0870 lacZ:Piptg:vca0079 vc1807::chl	kanR smR	this study
DL215	mreBmsfGFP	E7946 mreB::mreBmsfGFP(sw) vc1807::chl	chlR smR	this study
SGM-885	∆6 endo pBAD	N16961 ∆vca0079 ∆vc0630 ∆vc0503 ∆vc0843::kan ∆vca1043 ∆vc1537 lacZ:Piptg:vca0079 pBAD33	kanR smR chlR	this study
DL902	∆6 endo pBAD(MepM eco)	N16961 ∆vca0079 ∆vc0630 ∆vc0503 ∆vc0843::kan ∆vca1043 ∆vc1537 lacZ:Piptg:vca0079 pBAD33(MepM eco)	kanR smR chlR	this study
DL903	∆6 endo pBAD(ssMepM eco)	N16961 ∆vca0079 ∆vc0630 ∆vc0503 ∆vc0843::kan ∆vca1043 ∆vc1537 lacZ:Piptg:vca0079 pBAD33(ssMepM eco)	kanR smR chlR	this study
DL904	∆6 endo pBAD(MepM eco ∆dom1)	N16961 ∆vca0079 ∆vc0630 ∆vc0503 ∆vc0843::kan ∆vca1043 ∆vc1537 lacZ:Piptg:vca0079 pBAD33(MepM eco ∆dom1)	kanR smR chlR	this study
SGM-1069	∆6 endo pBAD(MepM Ngo)	N16961 ∆vca0079 ∆vc0630 ∆vc0503 ∆vc0843::kan ∆vca1043 ∆vc1537 lacZ:Piptg:vca0079 pBAD33(MepM Ngo)	kanR smR chlR	this study
SGM-1071	∆6 endo pBAD(ssMepM Ngo)	N16961 ∆vca0079 ∆vc0630 ∆vc0503 ∆vc0843::kan ∆vca1043 ∆vc1537 lacZ:Piptg:vca0079 pBAD33(ssMepM Ngo)		this study
SGM-1072	∆6 endo pBAD(ssMepM Ngo ∆dom1)	N16961 ∆vca0079 ∆vc0630 ∆vc0503 ∆vc0843::kan ∆vca1043 ∆vc1537 lacZ:Piptg:vca0079 pBAD33(ssMepM Ngo ∆dom1)	kanR smR chlR	this study
SGM-1454	∆6 endo pBAD(ssMepM Ngo ∆dom1 H373A)	N16961 ∆vca0079 ∆vc0630 ∆vc0503 ∆vc0843::kan ∆vca1043 ∆vc1537 lacZ:Piptg:vca0079 pBAD33(ssMepM Ngo ∆dom1 H373A)	kanR smR chlR	this study
DL510	∆6 endo ∆ldtA/B	E7946 mreB::mreBmsfGFP(sw) vc1807::chl ∆vc1268 ∆vca0058	smR chlR	this study
TDW277	∆shyA	N16961 ∆vca0079	smR	Dorr et al (2013) Molecular Microbiology
Oligos
Oligo number	Oligo name	Sequence (5' - 3')
TDP810	vc1269fwpCVD	ATATGTGATGGGTTAAAAAGGATCGATCCTGCCGCGAAGTCTTTGAATCCAAG
TDP811	vc1269rev	TCATCATTATTACTCGAGTGCGGCCGCATTACACTTTAATTACCTACCGAACTGGGC
TDP812	vc1269fw	TAATGCGGCCGCACTCGAGTAATAATGATGGGTCGGTGCCTAACTTGT
TDP813	vc1269revpCVD	AGAGCTCGATATCGCATGCGGTACCTCTAGGAAATGCCGCTCTACTGAAGATCC
TDP814	vc1269NESTfw	GTGGTCATAGGGTTTAATGCAACCG
TDP815	vc1269NESTrev	CAGCTCAAGTGAACTAGGAGCCA
TDP676	pbp7fwLARGE	CCGACAATCCAGTCGACATTGC
TDP677	pbp7revLINK	TCATCATTATTACTCGAGTGCGGCCGCATTACACTGAACGGTTAATTAAGTCAAAGGTTTG
TDP678	PBP7fwlink	TAATGCGGCCGCACTCGAGTAATAATGATGACGATCCAATCTCACTCTGAGCGC
TDP679	pbp7revLARGE	GCCACACAGTAGGCATGGAATC
TDP680	PBP4fwLARGE	GGCTGGATTCGATCGAGCAATG
TDP681	PBP4revLINK	TCATCATTATTACTCGAGTGCGGCCGCATTAGAAACGTTGCTGCAGTATAACGAG
TDP682	PBP4fwLINK	TAATGCGGCCGCACTCGAGTAATAATGATGAGCTACCTGAAAAATAAAAAGCGCCG
TDP683	PBP4revlarge	CATCATGTCTGGCATCGGGGT
TDP691	pbp4NESTfw	GATAGCACGTGAACGATAGCCTTTC
TDP692	pbp4NESTrev	ACCGAGTACCCAGTGGTGG
TDP693	pbp7NESTfw	CCGTAGTGCACACGCATGG
TDP694	pbp7NESTrev	GGAGCCCTGTTACTTGTTCATCAAAC
PD.079	abR-insert_L-fw	GTAGAATAAGTGCGGCGTTGAGCC
PD.097	abR-insert_L-rev_wideLink	catcagcgctagcggGAGTCAGGTTTGGATTTTGAATTAAACGTT
PD.098	abR-insert_R-fw_wideLink	tatgtctattgctggGAGGCTCGCCTCTTTTTAATGGT
PD.082	abR-insert_R-rev	GCGCCCAATGTTGTCCCTTTGATG
PD.095	ChlorR_ins_fw_wideLink	ATCCAAACCTGACTCccgctagcgctgatgtcc
PD.096	ChlorR_ins_rev_wideLink	AAAGAGGCGAGCCTCccagcaatagacataagcggcta
PD.091	Chlor_inner-fw	GCAAAATCGCACGGTAGTGAAAG
PD.101	Chlor_inner-rev2	AGGTTTTTATGTCTATATCAGAGCGCT
PD.056	MreB_L-fw	AATGGGGTAACTATTCGAACGCG
PD.074	MreB_227P_L-rev	atgaattcccatgatNNBNNBNNBNNBNNBCGGATAAGCTGAGCCAATTTCGT
PD.071	MreB_228G-229D_R-fw	gatgaactctacaaaVNNVNNVNNVNNVNNGATGACGTGCAAGAGATCGAAGTG
PD.057	MreB_R-rev	TCGATGAGAATTTTGGTCAGTTCGG
PD.104	MreB_inner-fw	GTGCAGGCCCCGGCCATCGTTATTTC
PD.105	MreB_inner-rev	CTTCTGCTGCGGTTCGGATA
PD.054	sfGFP_fw_noStart	atcatgggaattcataaaggtgaagaac
PD.055	sfGFP_rev_noStop	tttgtagagttcatccatgccgtg
TDP1340	yebArevpBAD	TTAATCAAACCGTAGCTGCGGCA
TDP1341	yebAfwDomII+IIIpBAD	ttttgggctagcgaattcgagctcggtacccAGGAGGctgactgaATGAAAAAGCTGTTTGCACTGGTTGCAACTCTGATGTTAAGCGTGTCAGCCTATGCGGCTCAACAAGGAGAGTGGGTTAACAATCTGCT
TDP1342	yebAfwRBSpBAD	tttgggctagcgaattcgagctcggtacccAGGAGGctgactgaGTGCAACAGATAGCCCGCTC
TDP1339-B	yebAfwDsbAss-B	ttttgggctagcgaattcgagctcggtacccAGGAGGctgactgaATGAAAAAGCTGTTTGCACTGGTTGCAACTCTGATGTTAAGCGTGTCAGCCTATGCGGCTCAATATCACCGTGATGCCACGC
TDP1652	NGOH373A_FW	GACCGGGCCGgccCTGCATTACG
TDP1653	NGOH373A_REV	GAACGCCCTGTCGAACCG
TDP577	shyAfw-B	CTCTAAGGTTTGCGCGTTATCTTGC
TDP578	shyArev-B	AGGGCACGAGATGGACTGG
TDP579	shyBfw-B	CGTCTGGTTCGCGTGGTCATAG
TDP580	shyBrev-B	GCCCATAACCATCCATCTGGAGA
TDP581	shyCfw-B	CAATCTGCTAGATTCAGACAAAGTTGGT
TDP582	shyCrev-B	ATCGAGCCCCGATGTCACC
TDP583	vc1537fw-B	GTGAATTCTCATGGCTCGGACTAC
TDP584	vc1537rev-B	AAGTCTCAAACACTTTTACATGTGCCA
TDP585	vca1043fw-B	ACCTGCTGCTTAAGGTGAGTCG
TDP586	vca1043rev-B	TTACTTTGCTGGATGGCGGATTAC
TDP587	vc0843fw-B	GTTCGGATATGCTGATGAAAGAACAGG
TDP588	vc0843rev-B	AATACCGTGCTCTCGCTGACT
TDP597	vc1807fw	TACTCGTATGCCGATTTTAAAGGGGAT
TDP598	vc1807rev	TAGTCACCTCTATTGTTAACTTGTTCATAGAAG
TDP599	trimfw_vc1807	CTTCTATGAACAAGTTAACAATAGAGGTGACTAggtggagacattactgagaagtctcag
TDP600	trimrev_vc1807	GTTTTAAATGTAACCATTAAAAAGAGGCGAGCCTCttaacccttttgccagatttggtaac
TDP601	vc1807downFW	GAGGCTCGCCTCTTTTTAATGGTTAC
TDP602	vc1807_rev	ATGTGGACAGGATTCTGGAAATTTTCAG
TDP603	vc1807fw_INT	AAACCCAATGCCAAGAGGGG
TDP604	vc1807rev_INT	AGACAGGACATAACGTTTTGTTGCT
TDP1365	NGO1686fwpBAD	ttttgggctagcgaattcgagctcggtacccAGGAGGctgactgaatggctgtcttcccactttcg
TDP1367	NGO1686revpBAD	cttgcatgcctgcaggtcgactctagaggatcccctcaatccgattgcgacacggta
SM-859	pBAD-dsbAss-NG01696-deltaD1-fwd	tttgggctagcgaattcgagctcggtacccAGGAGGctgactgaATGAAAAAGCTGTTTGCACTGGTTGCAACTCTGATGTTAAGCGTGTCAGCCTATGCGGCTCAAGATATGAAGGTTTTGCCGAC
SM-860	pBAD-dsbAss-NG01696-deltaD1-rev	atgcctgcaggtcgactctagaggatccccTCAATCCGATTGCGACAC
SM-861	pBAD-dsbAss-NG01696-fwd	tttgggctagcgaattcgagctcggtacccAGGAGGctgactgaATGAAAAAGCTGTTTGCACTGGTTGCAACTCTGATGTTAAGCGTGTCAGCCTATGCGGCTCAACGCGTCAGACCGCAGC
SM-862	pBAD-dsbAss-NG01696-rev	atgcctgcaggtcgactctagaggatccccTCAATCCGATTGCGACACGGT
TDP654	vc1268fwlarge	GTGCGCGATGTACGCACTG
TDP655	vc1268revLarge	ATCGGCGAGACCACGCA
TDP656	vca0058fwLarge	TTGCCTTGGTGGAAACCAAAGATAG
TDP657	vca0058revlarge	AGTGCTCGCTGTTTCTGAAACG
